# Supplementary material for: Droplet-based high-throughput 3D genome structure mapping of single cells with simultaneous transcriptomics
Source: Cell Discov. 2025 Jan 21;11:8. doi: 10.1038/s41421-025-00770-8 (PMC11751028; doi:10.1038/s41421-025-00770-8)
Supplement: Supplementary file 2 — Supplementary Table 1 [file 41421_2025_770_MOESM2_ESM.xlsx]

## Sheet: Sheet1
sample	valid_barcodes_percentage (%)	reads	contacts	contact_ratio	cell number	mean contacts	mean reads	description
GM-mESC_dscHi-C	98	367305986	38712678	10.53	990	39104	371016	GM12878-mESC species mixing experiment
mESC_dscHi-C-1	98.51	1319287417	137920198	10.45	7708	16878	166111	mESC reaction 1
mESC_dscHi-C-2	98.85	1456367921	109027008	7.48	10748	8717	121232	mESC reaction 2
mESC_dscHi-C-subsample	98.02	2106951106	98389343	4.66	868	130392	2890377	subsampled droplets from mESC reaction 1
Cell-line_dscHi-C	95	1413497997	118702200	8	4843	20993	254768	K562, BJ, eHAP, HCT-116 mixture
mESC_dscHi-C_multiome_Biotin	95.68	1291965417	161831637	30.87	5085	27350	218348	mESC dscHi-C multiome Hi-C, biotin pull down
mESC_dscHi-C_multiome_no_Biotin	95.82	862884030	59041122	16.67	1299	35164	513927	mESC dscHi-C multiome Hi-C, without biotin pull down
b3-month-BC-dscHiC	98.4	10453135372	1301386106	12.44	13522	81716	632781	mouse brain from 3-month-old mouse
b12-month-BC-dscHiC	98.41	9082905073	1285968605	14.15	16113	68879	457122	mouse brain from 12-month-old mouse
b23-month-BC-dscHiC	0.9849	9433510529	678519450	7.19	13039	40159	504375	mouse brain from 23-month-old mouse
				7708
				10748
				868
				19324
