# Supplementary material for: Droplet-based high-throughput 3D genome structure mapping of single cells with simultaneous transcriptomics
Source: Cell Discov. 2025 Jan 21;11:8. doi: 10.1038/s41421-025-00770-8 (PMC11751028; doi:10.1038/s41421-025-00770-8)
Supplement: Supplementary file 3 — Supplementary Table 2 [file 41421_2025_770_MOESM3_ESM.xlsx]

## Sheet: HiC benchmark
Study	batch	cell_number	median_unique_contacts	median_cis_percent
Collombet_2020	Collombet_2020	883	258576	91.46
Flyamer_2017	Flyamer_2017	246	108102	88.6817
Gassler_2017	Gassler_2017	144	178020	92.4689
Hires_Liu_2023	Hires_Liu_2023_brain	399	304124	82.0771
Hires_Liu_2023	Hires_Liu_2023_embryo	7469	267633	84.1081
Kim_2020	GM12878_IMR90.R1	586	5642.5	81.745
Kim_2020	H1Esc-HFF.R1	1917	3833	80.86
Kim_2020	H1Esc-HFF.R2	1569	4093	80.76
Kim_2020	H1Esc.R1	1837	2144	77.25
Kim_2020	H1Esc.R2	4175	2758	76.62
Kim_2020	HFF-GM12878.R1	2303	4539	78.84
Kim_2020	IMR90-HAP1.R1	1993	2916	90.72
Kim_2020	IMR90-HAP1.R2	1996	6261.5	89.88
Lee_2019	Lee_2019_GM	112	164776	50.0382
Lee_2019	Lee_2019_NMuMG	96	288428	54.5733
Lee_2019	Lee_2019_mESC	299	221200	52.6563
Li_2019	Li_2019	150	73547.5	74
Liu_2021	Liu_2021	5398	211304	66.719
Mulqueen_2021	Mulqueen_2021	215	118048	1
Nagano_2013	Nagano_2013	10	18163.5	81.05
Nagano_2017	Nagano_2017_diploid	2803	140374	72.2831
Nagano_2017	Nagano_2017_haploid	1246	81028	71.7009
Nagano_2017	Nagano_2017_serum	1150	188227	69.4346
Ramani_2017	GSM2254215_ML1	1176	15052	85.475
Ramani_2017	GSM2254216_ML2	929	16396	85.19
Ramani_2017	GSM2254217_ML3	1358	2329.5	85.015
Ramani_2017	GSM2254218_PL1	3353	5003	81.94
Ramani_2017	GSM2254219_PL2	3796	7181	80.92
Ramani_2017	GSM2438426_ML4	1494	17422.5	88.015
Stevens_2017	Stevens_2017	8	70798	94.19
Tan_2018	Tan_2018	45	838182	75.7
Tan_2019	Tan_2019	409	252348	61.1
Tan_2021	Tan_2021	2767	345353	83.8
dscHiC	20230427.GM	353	28697	47.6139
dscHiC	20230427.mESC-1	7034	18219	62.425
dscHiC	20230427.mESC-2	10274	9280	70.28
dscHiC	20230427.mESC-sub	868	119980	69.8661
dscHiC	20230603_Cell-line	4755	20005	68.0398
dscHiC-multiome	20230916_mESC_biotin.HiC_barcode	5256	27159.5	92.0895
dscHiC-multiome	20230916_mESC_sub	1605	33478	90.9459

## Sheet: Supplementary_Table_2
Study	batch	cell_number	median_nUMI	median_nGene
CoTECH_2021	NIH3T3	844	3491	1093
CoTECH_2021	mESC	6993	7568	879
ECCITE_2019	K	7625	30365	5108
ECCITE_2019	Kminus	7793	22403	4431
ECCITE_2019	ctrl	4849	2957	1227
HiRES_2023	brain	399	27891	6966
HiRES_2023	embryo	7469	9084	4011
ISSAAC_2022	ISSAAC	11198	3860	1591
NEAT_2022	Lane	11100	2021	1154
NEAT_2022	barnyard	1932	12768	4551
Paired_seq_2019	adult	15191	396	279
Paired_seq_2019	fetal	6093	2508	1354
Paired_tag_2021	paired_tag	64849	845	626
SHARE_2020	3T3	1750	2556	1711
SHARE_2020	K562	1789	1419	1085
SHARE_2020	brain	5875	1578	944
SHARE_2020	lung	1383	155	98
SHARE_2020	rep2	2972	973	789
SHARE_2020	rep3	26589	576	501
SHARE_2020	skin	42948	845	472
SNARE_2019	BC	10309	1332	887
SNARE_2019	Cellline	1047	508	408
SNARE_2021	A549	1113	5297	2674
SNARE_2021	GM	9649	10089	4101
dscHiC_2023	biotin	5917	11710	4592
dscHiC_2023	sub	1679	7313	3276
sci-CAR_2019	A549	6093	2508	1354
sci-CAR_2019	kidney	13893	1011	431
